# Supplementary material for: Metabolically driven flows enable exponential growth in macroscopic multicellular yeast
Source: Sci Adv. 2025 Jun 20;11(25):eadr6399. doi: 10.1126/sciadv.adr6399 (PMC12180493; doi:10.1126/sciadv.adr6399)
Supplement: Supplementary file 2 — Movies S1 to S27 [file sciadv.adr6399_movies_s1_to_s27.zip]

Archive with 27 entries (27 files):
- sciadv.adr6399_movie_s27.avi
- sciadv.adr6399_movie_s26.avi
- sciadv.adr6399_movie_s25.avi
- sciadv.adr6399_movie_s24.avi
- sciadv.adr6399_movie_s23.avi
- sciadv.adr6399_movie_s22.avi
- sciadv.adr6399_movie_s21.avi
- sciadv.adr6399_movie_s20.avi
- sciadv.adr6399_movie_s19.avi
- sciadv.adr6399_movie_s18.avi
- sciadv.adr6399_movie_s17.avi
- sciadv.adr6399_movie_s16.avi
- sciadv.adr6399_movie_s15.avi
- sciadv.adr6399_movie_s14.avi
- sciadv.adr6399_movie_s13.avi
- sciadv.adr6399_movie_s12.avi
- sciadv.adr6399_movie_s11.avi
- sciadv.adr6399_movie_s10.avi
- sciadv.adr6399_movie_s9.avi
- sciadv.adr6399_movie_s8.avi
- sciadv.adr6399_movie_s7.avi
- sciadv.adr6399_movie_s6.avi
- sciadv.adr6399_movie_s1.avi
- sciadv.adr6399_movie_s5.avi
- sciadv.adr6399_movie_s4.avi
- sciadv.adr6399_movie_s3.avi
- sciadv.adr6399_movie_s2.avi
